# Supplementary material for: Sp1 transcription factor represses transcription of phosphatase and tensin homolog to aggravate lung injury in mice with type 2 diabetes mellitus-pulmonary tuberculosis
Source: Bioengineered. 2022 Apr 14;13(4):9928–44. doi: 10.1080/21655979.2022.2062196 (PMC9162029; doi:10.1080/21655979.2022.2062196)
Supplement: Supplemental Material [file KBIE_A_2062196_SM4886.zip]

Archive with 4 entries (3 files):
- supplementary/
- supplementary/ethical 1.pdf
- supplementary/ethical 2.pdf
- supplementary/Original full size western blot images.docx
